# Supplementary material for: Draft genome sequence data of Bacillus subtilis strain 9407, isolated from healthy apples in China
Source: Data Brief. 2020 Feb 8;29:105143. doi: 10.1016/j.dib.2020.105143 (PMC7052065; doi:10.1016/j.dib.2020.105143)
Supplement: Multimedia component 1 [file mmc1.xml]

<?xml version="1.0" encoding="utf-8" standalone="no"?>
<data>
  <datasets>
    <author>wangqi@cau.edu.cn</author>
    <type>1</type>
    <dataset>
      <name>Draft Genome Sequence data of Bacillus subtilis Strain 9407, Isolated from Healthy Apples in China</name>
      <caption />
      <description>Bacillus subtilis strain 9407 is an endophyte which was isolated from
healthy apples from an infested orchard that exhibits strong
inhibitory activity against Botryosphaeria dothidea. Whole-genome
sequencing of B. subtilis 9407 was performed using the Illumina Hiseq
platforms. Here, we report the draft genome sequence of B. subtilis
strain 9407 containing 16 scaffolds (4,062,615 bp), 4,033 coding
sequences, and an average 43.66% G+C content. The genome contains
genes responsible for the producti</description>
      <filetype>
        <name />
      </filetype>
      <filesize />
      <source>1</source>
      <sourcename>Reference Data</sourcename>
      <access>
        <type>1</type>
        <name>Data available in data repository</name>
        <reponame>NCBI database</reponame>
        <PersistentId />
        <deeplinkurl>https://www.ncbi.nlm.nih.gov/nuccore/PISO00000000</deeplinkurl>
      </access>
    </dataset>
  </datasets>
</data>
